# Supplementary material for: Comparison of Metal-Based Nanoparticles and Nanowires: Solubility, Reactivity, Bioavailability and Cellular Toxicity
Source: Nanomaterials (Basel). 2021 Dec 31;12(1):147. doi: 10.3390/nano12010147 (PMC8746854; doi:10.3390/nano12010147)
Supplement: Supplementary file 1 [file nanomaterials-12-00147-s001.zip]

Archive with 1 entries (1 files):
- nanomaterials-1497961-supplementary.pdf
